# Supplementary material for: Probiotic lactic acid bacteria promote anti-tumor immunity through enhanced major histocompatibility complex class I-restricted antigen presentation machinery in dendritic cells
Source: Front Immunol. 2024 Mar 27;15:1335975. doi: 10.3389/fimmu.2024.1335975 (PMC11008462; doi:10.3389/fimmu.2024.1335975)
Supplement: Supplementary file 2 [file Table_1.xlsx]

## Sheet: Figure 1
	Figure 1B						Figure 1C
	IFN-g+CD8+ T cells (%)						MTT OD450nm proliferation rate (%)
		OVA		OVA257-264				OVA		OVA257-264
		Vehicle	HK-C60	Vehicle	HK-C60			Vehicle	HK-C60	Vehicle	HK-C60
	#1	18.7	37.5	39.8	56.1		#1	91.0682	120.712	109.763	167.804
	#2	16.5	35.5	36.7	52.1		#2	105.49	149.377	111.81	180.089
	#3	20.2	32.8	35.5	50.5		#3	103.442	138.694	117.774	187.923
	Average	18.4667	35.2667	37.3333	52.9		Average	100	136.261	113.116	178.605
	SD	1.861	2.35867	2.21886	2.88444		SD	1.861	2.35867	2.21886	2.88444
	Figure 1E						Figure 1F
	Splenocytes IFN-g (pg/mL)						LNs IFN-g (pg/mL)
		Vehicle	HK-C60	vehicle	HK-C60			Vehicle	HK-C60	vehicle	HK-C60
	#1	0.107	0.178	235.3	383.2		#1	0.182	0.187	357.8	525.6
	#2	0.132	0.192	313.5	356.7		#2	0.155	0.232	352.1	501.8
	#3	0.188	0.221	288.6	371.5		#3	0.225	0.301	286.3	399.9
	Average	0.142333	0.197	279.133	370.467		Average	0.187333	0.24	332.067	475.767
	SD	0.0414769	0.0219317	39.9503	13.2802		SD	1.861	2.35867	2.21886	2.88444
	Figure 2E				Figure 2F
	Spleen				LNs
	SIINFEKL-H-2Kb/Tet+ (%)				SIINFEKL-H-2Kb/Tet+ (%)
		Vehicle	HK-C60			Vehicle	HK-C60
	#1	3.47	10.3		#1	8.71	11.8
	#2	5.01	11.5		#2	6.32	12.5
	#3	3.82	8.78		#3	7.01	10.5
	Average	4.1	10.1933		Average	7.34667	11.6
	SD	0.807279	1.36313		SD	1.23005	1.01489

## Sheet: Figure 2
	Figure 2B				Figure 2C				Figure 2D				Figure 2E				Figure 2G
	H-2Kb				I-Ab				CD80				CD86				OVA-FITC
	MFI (Fold)				MFI (Fold)				MFI (Fold)				MFI (Fold)				MFI (Fold)
		Veh	HK-C60			Veh	HK-C60			Veh	HK-C60			Veh	HK-C60			Veh	HK-C60
	#1	1.06497	2.27333		#1	0.950681	1.54566		#1	1.16286	1.62435		#1	1.05446	2.12087		#1	0.84519	1.65139
	#2	0.889507	1.70015		#2	0.91951	1.70646		#2	0.80218	1.65435		#2	0.839982	1.96808		#2	1.13163	1.60551
	#3	1.04553	1.94202		#3	1.12981	1.42008		#3	1.03496	1.49446		#3	1.10555	2.3623		#3	1.02318	1.47891
	Average	1	1.97183		Average	1	1.5574		Average	1	1.59105		Average	1	2.15042		Average	1	1.5786
	SD	0.0961825	0.287754		SD	0.113492	0.143547		SD	0.182865	0.084987		SD	0.140914	0.198761		SD	0.144621	0.0893333
	Figure 2I				Figure 2J				Figure 2K
	OVA				OVApeptide				LMs DCs
	25-D1.16				25-D1.16				25-D1.16
	MFI (Fold)				MFI (Fold)				MFI (Fold)
		Veh	HK-C60			Veh	HK-C60			Veh	HK-C60
	#1	0.845615	1.29005		#1	1.10629	1.50027		#1	1.09549	1.30652
	#2	1.06777	1.37292		#2	0.986551	1.38551		#2	0.950247	1.62123
	#3	1.08662	1.51017		#3	0.907163	1.78476		#3	0.954267	1.73293
	Average	1	1.39105		Average	1	1.55685		Average	1	1.55356
	SD	0.134033	0.111173		SD	0.100241	0.205552		SD	0.0827182	0.221112

## Sheet: Figure 3
	Figure 3B				Figure 3D
	LMP2 spots				LMP2				20SI activity
	No./cell				MFI (fold)				uU/ug
		Veh	HK-C60			Veh	HK-C60			Vehicle	HK-C60
	#1	102	235		#1	0.986192	1.11715		#1	0.232302	0.327343
	#2	125	188		#2	1.03797	1.36247		#2	0.226135	0.31265
	#3	85	156		#3	0.975835	1.23474		#3	0.27356	0.37868
	Average	104	193		Average	1	1.23812		Average	0.243999	0.339558
	SD	20.0749	39.7366		SD	0.033291	0.122696		SD	0.025786	0.0346684
	Figure 3F						Figure 3G
	25-D1.16						IFN-g+CD8+ T cells (%)
	MFI (fold)
		Veh	HK-C60	Veh+ONX	HK-C60+ONX			Veh	HK-C60	Veh+ONX	HK-C60+ONX
	#1	1.08134	1.43631	0.172897	0.15297		#1	13.5	18.5	3.52	3.25
	#2	0.895936	1.82782	0.160784	0.15883		#2	12.3	15.6	3.88	3.55
	#3	1.02273	1.73151	0.131284	0.167231		#3	13.7	20.3	3.86	3.78
	Average	1	1.66521	0.154988	0.159677		Average	13.1667	18.1333	3.75333	3.52667
	SD	0.0947665	0.204	0.0214033	0.00716813		SD	0.757188	2.37136	0.20232	0.265769

## Sheet: Figure 4
	Figure 4B										Figure 4C				Figure 4D
	Tumorr volume (mm3) Day 14										IT				LNs
	Raw length										SIINFEKL-H-2Kb/Tet+ (%)				SIINFEKL-H-2Kb/Tet+ (%)
	ID		L	W	Volume			Saline	HK-C60			Vehicle	HK-C60			Vehicle	HK-C60
	Saline#1		10	8.5	375.7		#1	375.7	219.7		#1	43.5	58.2		#1	23.1	32.8
	Saline#2		12	11	755.04		#2	755.04	248.625		#2	48.2	55.6		#2	20.1	35.6
	Saline#3		10.5	10	546		#3	546	292.5		#3	43.3	53.1		#3	22.7	38.5
	Saline#4		9.5	7.5	277.875		#4	277.875	282.88		Average	45	55.6333		Average	21.9667	35.6333
	Saline#5		13	11	817.96		#5	817.96	349.44		SD	2.77308	2.55016		SD	1.62891	2.85015
	HK-C60#1		10	6.5	219.7		Average	554.515	278.629
	HK-C60#2		8.5	7.5	248.625		SD	233.554	48.9835
	HK-C60#3		10	7.5	292.5
	HK-C60#4		8.5	8	282.88
	HK-C60#5		10.5	8	349.44
	Figure 4E				Figure 4F				Figure 4G				Figure 4H				Figure 4I
	PP DCs				PP DCs				PP DCs				PP DCs				PP DCs
	CD80				CD86				H-2Kb				25-D1.16				20SI activity
	MFI (fold)				MFI (fold)				MFI (fold)				MFI (fold)				uU/ug
		Veh	HK-C60			Veh	HK-C60			Veh	HK-C60			Veh	HK-C60			Vehicle	HK-C60
	#1	1.01211	1.27169		#1	1.08596	1.44299		#1	0.923808	1.85337		#1	1.01038	1.5043		#1	0.195805	0.501748
	#2	1.07017	1.34208		#2	0.971427	1.6653		#2	0.96066	1.8593		#2	0.952693	1.24529		#2	0.219027	0.596074
	#3	0.917724	1.20021		#3	0.94261	1.45261		#3	1.11553	1.98649		#3	1.03691	1.52513		#3	0.273565	0.514965
	Average	1	1.27132		Average	1	1.5203		Average	1	1.89972		Average	0.999994	1.42491		Average	0.229466	0.537596
	SD	0.07694	0.0709337		SD	0.0758279	0.125667		SD	0.101736	0.0751987		SD	0.0430573	0.155904		SD	0.0399167	0.0510732
	Figure 4E				Figure 4E				Figure 4E				Figure 4E				Figure 4I
	LN DCs				LN DCs				LN DCs				LN DCs				PP DCs
	CD80				CD86				H-2Kb				25-D1.16				20SI activity
	MFI (fold)				MFI (fold)				MFI (fold)				MFI (fold)				uU/ug
		Veh	HK-C60			Veh	HK-C60			Veh	HK-C60			Veh	HK-C60			Vehicle	HK-C60
	#1	0.999663	1.28142		#1	1.088	1.42175		#1	0.852974	1.59961		#1	1.11824	1.28806		#1	0.206723	0.551943
	#2	1.03033	1.53577		#2	0.935199	1.56066		#2	0.957311	1.71529		#2	0.847842	1.53958		#2	0.263655	0.57253
	#3	0.969989	1.35219		#3	0.976816	1.74513		#3	1.1897	1.26807		#3	1.0339	1.28177		#3	0.307919	0.558063
	Average	0.999995	1.38979		Average	1	1.57585		Average	0.999995	1.52766		Average	0.999996	1.36981		Average	0.259432	0.560845
	SD	0.0301729	0.131279		SD	0.0789947	0.162223		SD	0.172373	0.232133		SD	0.138353	0.147066		SD	0.0507297	0.0105718

## Sheet: Sup Fig1
	Sup Fig 1
	IFN-g+CD8+ T cells (%)
	TCR stim	-	-	+	+
		Vehicle	HK-C60	Vehicle	HK-C60
	#1	3.23	3.67	16.7	18.8
	#2	2.77	3.18	15.8	17.5
	#3	2.85	2.83	18.3	18.2
	Average	2.95	3.22667	16.9333	18.1667
	SD	0.245764	0.42194	1.26623	0.650641

## Sheet: Sup Fig 2
	20SI activity
	120 min
		RFU	AMC (pmol)	Total protein (ug)	Dilution	Time (min)	uU/ug
	Vehicle#1	6088	71.0843	10.2	2	60	0.232302
	Vehicle#2	6501	76.6596	11.3	2	60	0.226135
	Vehicle#3	7388	88.6336	10.8	2	60	0.27356
	HK-C60#1	10352	128.646	13.1	2	60	0.327343
	HK-C60#2	9021	110.678	11.8	2	60	0.31265
	HK-C60#3	11005	137.461	12.1	2	60	0.37868
	Vehicle+inh#1	1025	2.73689	10.2	2	60	0.00894407
	Vehicle+inh#2	1032	2.83138	11.3	2	60	0.00835216
	Vehicle+inh#3	1065	3.27686	12.5	2	60	0.0087383
	HK-C60+inh#1	1032	2.83138	13.1	2	60	0.00720453
	HK-C60+inh#2	1025	2.73689	11.8	2	60	0.00773131
	HK-C60+inh#3	1021	2.68289	12.1	2	60	0.00739087
		Vehicle	HK-C60	Vehicle+inh	HK-C60+inh
	#1	0.232302	0.327343	0.00894407	0.00720453
	#2	0.226135	0.31265	0.00835216	0.00773131
	#3	0.27356	0.37868	0.0087383	0.00739087
	Average	0.243999	0.339558	0.00867817	0.00744224
	SD	0.025786	0.0346684	0.000300502	0.000267121

## Sheet: Sup Fig 3
	Sup Fig 3A				Sup Fig 3A
	IFN-g+CD8+ T cells (%)				IFN-g+CD8+ T cells (%)
		Vehicle	HK-C60			Vehicle	HK-C60
	#1	23.1	32.8		#1	43.5	58.2
	#2	20.1	35.6		#2	48.2	55.6
	#3	22.7	38.5		#3	43.3	53.1
	Average	21.9667	35.6333		Average	45	55.6333
	SD	1.62891	2.85015		SD	2.77308	2.55016
